# Supplementary material for: Thai Medicinal Flowers as Natural Antioxidants and Antibacterial Agents Against Pathogenic Enteric Bacteria: A Comparative Study of Mesua ferrea, Mammea siamensis, and Clitoria ternatea
Source: Antibiotics (Basel). 2025 Oct 16;14(10):1038. doi: 10.3390/antibiotics14101038 (PMC12561062; doi:10.3390/antibiotics14101038)
Supplement: Supplementary file 1 [file antibiotics-14-01038-s001.zip]

Archive with 1 entries (1 files):
- antibiotics-3924716-supplementary.pdf
